# Supplementary material for: A Role for Xanthurenic Acid in the Control of Brain Dopaminergic Activity
Source: Int J Mol Sci. 2021 Jun 28;22(13):6974. doi: 10.3390/ijms22136974 (PMC8268472; doi:10.3390/ijms22136974)
Supplement: Supplementary file 1 [file ijms-22-06974-s001.zip]

Archive with 1 entries (1 files):
- ijms-1244323-supplementary.pdf
